# Supplementary material for: Long-Term Hypoxia Maintains a State of Dedifferentiation and Enhanced Stemness in Fetal Cardiovascular Progenitor Cells
Source: Int J Mol Sci. 2021 Aug 29;22(17):9382. doi: 10.3390/ijms22179382 (PMC8431563; doi:10.3390/ijms22179382)
Supplement: Supplementary file 1 [file ijms-22-09382-s001.zip]

Archive with 2 entries (2 files):
- Supplemental Figures 1302930.pdf
- Supplementary Table S1 and Table S2 IJMS.pdf
